# Supplementary material for: Design and Synthesis of Novel Squaraine-Based Fluorescent Probe for Far-Red Detection of Chymotrypsin Enzyme
Source: Molecules. 2024 Mar 14;29(6):1282. doi: 10.3390/molecules29061282 (PMC10975582; doi:10.3390/molecules29061282)
Supplement: Supplementary file 1 [file molecules-29-01282-s001.zip]

Archive with 1 entries (1 files):
- molecules-2888805-supplementary.pdf
